# Supplementary material for: Development of a standardized and validated flow cytometry approach for monitoring of innate myeloid immune cells in human blood
Source: Front Immunol. 2022 Sep 14;13:935879. doi: 10.3389/fimmu.2022.935879 (PMC9519388; doi:10.3389/fimmu.2022.935879)
Supplement: Supplementary file 1 [file DataSheet_1.zip]

Archive with 1 entries (1 files):
- van der Pan et al_EuroFlow immune-monitoring innate myeloid-cell tube_Supplementary Material, Methods and Results.docx
